# Supplementary material for: Comparison of usability evaluation methods for a health information system: heuristic evaluation versus cognitive walkthrough method
Source: BMC Med Inform Decis Mak. 2022 Jun 18;22:157. doi: 10.1186/s12911-022-01905-7 (PMC9206256; doi:10.1186/s12911-022-01905-7)
Supplement: Supplementary file 1 — Additional file 1. Study data extraction sheet. [file 12911_2022_1905_MOESM1_ESM.xlsx]

## Sheet: Sheet1
No.	Problem Number	Severity of problems					Average severity	Problem classification	Frequency of evaluators' opinion						Usability attribute	Overlap problems identified
		Evaluator No.1	Evaluator No.2	Evaluator No.3	Evaluator No.4	Evaluator No.5			Efficiency	Effectiveness	Satisfaction	Learnability	Memorability	Errors
1	Recognized problem by HE method No. 1	3	3	3	4	3	3.2	Major		2		3			Learnability	Overlap with recognized problem by CW method No. 5
2	Recognized problem by HE method No. 2	3	4	3	3	3	3.2	Major			1		4		Memorability	No overlap
3	Recognized problem by HE method No. 3	3	3	3	3	3	3	Major			5				Satisfaction	No overlap
4	Recognized problem by HE method No. 4	3	4	3	4	3	3.4	Major	1	4					Effectiveness	No overlap
5	Recognized problem by HE method No. 5	3	3	3	3	3	3	Major		4		1			Effectiveness	No overlap
6	Recognized problem by HE method No. 6	4	4	4	3	3	3.6	Catastrophic	3	1	1				Efficiency	No overlap
7	Recognized problem by HE method No. 7	3	3	4	4	4	3.6	Catastrophic		2	3				Satisfaction	No overlap
8	Recognized problem by HE method No. 8	4	4	3	3	4	3.6	Catastrophic		2	3				Satisfaction	No overlap
9	Recognized problem by HE method No. 9	3	4	4	4	4	3.8	Catastrophic				4	1		Learnability	No overlap
10	Recognized problem by HE method No. 10	4	3	4	4	3	3.6	Catastrophic	1	4					Effectiveness	No overlap
11	Recognized problem by HE method No. 11	4	4	4	3	3	3.6	Catastrophic		5					Effectiveness	No overlap
12	Recognized problem by HE method No. 12	3	2	3	3	3	2.8	Major				4	1		Learnability	No overlap
13	Recognized problem by HE method No. 13	3	1	2	3	3	2.4	Minor		4			1		Effectiveness	No overlap
14	Recognized problem by HE method No. 14	3	3	3	4	3	3.2	Major		3	2				Effectiveness	No overlap
15	Recognized problem by HE method No. 15	1	3	3	4	3	2.8	Major			2	3			Learnability	No overlap
16	Recognized problem by HE method No. 16	1	2	2	3	3	2.2	Minor				4	1		Learnability	No overlap
17	Recognized problem by HE method No. 17	1	1	2	3	3	2	Minor				5			Learnability	No overlap
18	Recognized problem by HE method No. 18	2	1	2	1	2	1.6	Minor	4		1				Efficiency	No overlap
19	Recognized problem by HE method No. 19	1	2	2	2	3	2	Minor			1	3		1	Learnability	No overlap
20	Recognized problem by HE method No. 20	2	2	4	3	3	2.8	Major	1		1	3			Learnability	No overlap
21	Recognized problem by HE method No. 21	3	2	3	4	3	3	Major			1		1	3	Errors	No overlap
22	Recognized problem by HE method No. 22	2	2	2	2	2	2	Minor				1	4		Memorability	Overlap with recognized problem by CW method No. 6
23	Recognized problem by HE method No. 23	2	2	2	3	3	2.4	Minor			1	3	1		Learnability	Overlap with recognized problem by CW method No. 14
24	Recognized problem by HE method No. 24	3	2	1	2	3	2.2	Minor		4	1				Effectiveness	No overlap
25	Recognized problem by HE method No. 25	0	0	0	2	3	1	Cosmetic		4	1				Effectiveness	No overlap
26	Recognized problem by HE method No. 26	2	1	2	2	2	1.8	Minor		1		3	1		Learnability	No overlap
27	Recognized problem by HE method No. 27	0	3	2	3	3	2.2	Minor		1	4				Satisfaction	No overlap
28	Recognized problem by HE method No. 28	0	4	2	3	4	2.6	Major	4	1					Efficiency	No overlap
29	Recognized problem by HE method No. 29	2	2	1	2	3	2	Minor						5	Errors	No overlap
30	Recognized problem by HE method No. 30	2	3	2	3	3	2.6	Major		1				4	Errors	No overlap
31	Recognized problem by HE method No. 31	1	3	4	3	4	3	Major	1					4	Errors	No overlap
32	Recognized problem by HE method No. 32	1	2	4	3	3	2.6	Major	1	1				3	Errors	No overlap
33	Recognized problem by HE method No. 33	2	2	2	3	3	2.4	Minor	1	1				3	Errors	Overlap with recognized problem by CW method No. 15
34	Recognized problem by HE method No. 34	0	2	2	1	3	1.6	Minor	3	1	1				Efficiency	No overlap
35	Recognized problem by HE method No. 35	0	2	2	1	3	1.6	Minor	3	1	1				Efficiency	No overlap
36	Recognized problem by HE method No. 36	1	3	4	2	3	2.6	Major	3	1	1				Efficiency	No overlap
37	Recognized problem by HE method No. 37	2	2	3	3	3	2.6	Major	4		1				Efficiency	Overlap with recognized problem by CW method No. 12
38	Recognized problem by HE method No. 38	2	1	2	2	2	1.8	Minor			5				Satisfaction	No overlap
39	Recognized problem by HE method No. 39	3	3	3	3	2	2.8	Major				4	1		Learnability	No overlap
40	Recognized problem by HE method No. 40	1	2	2	3	3	2.2	Minor		5					Effectiveness	No overlap
41	Recognized problem by HE method No. 41	0	2	2	1	2	1.4	Cosmetic				5			Learnability	No overlap
42	Recognized problem by HE method No. 42	1	2	2	1	3	1.8	Minor			2	3			Learnability	No overlap
43	Recognized problem by HE method No. 43	1	3	1	3	3	2.2	Minor		3	1	1			Effectiveness	No overlap
44	Recognized problem by HE method No. 44	1	2	2	2	2	1.8	Minor		1	1	3			Learnability	No overlap
45	Recognized problem by HE method No. 45	1	2	3	3	3	2.4	Minor				4	1		Learnability	Overlap with recognized problem by CW method No. 4
46	Recognized problem by HE method No. 46	2	2	2	3	3	2.4	Minor			2		3		Memorability	Overlap with recognized problem by CW method No. 13
47	Recognized problem by HE method No. 47	2	2	3	2	3	2.4	Minor			5				Satisfaction	No overlap
48	Recognized problem by HE method No. 48	1	2	1	1	3	1.6	Minor			1	3	1		Learnability	No overlap
49	Recognized problem by HE method No. 49	2	3	1	3	2	2.2	Minor		4	1				Effectiveness	No overlap
50	Recognized problem by HE method No. 50	2	1	2	1	1	1.4	Minor			5				Satisfaction	No overlap
51	Recognized problem by HE method No. 51	2	2	1	1	3	1.8	Minor			5				Satisfaction	No overlap
52	Recognized problem by HE method No. 52	1	2	2	2	2	1.8	Minor			5				Satisfaction	No overlap
53	Recognized problem by HE method No. 53	0	2	1	2	2	1.4	Cosmetic		5					Effectiveness	No overlap
54	Recognized problem by HE method No. 54	1	0	2	2	1	1.2	Cosmetic		5					Effectiveness	No overlap
55	Recognized problem by HE method No. 55	0	3	3	3	3	2.4	Minor		3	2				Effectiveness	No overlap
56	Recognized problem by HE method No. 56	0	3	3	3	3	2.4	Minor	1	3	1				Effectiveness	No overlap
57	Recognized problem by HE method No. 57	0	3	2	3	3	2.2	Minor		5					Effectiveness	No overlap
58	Recognized problem by HE method No. 58	0	2	2	1	3	1.6	Minor			1	1	3		Memorability	No overlap
59	Recognized problem by HE method No. 59	0	3	1	1	3	1.6	Minor			4	1			Satisfaction	No overlap
60	Recognized problem by HE method No. 60	1	0	2	1	0	0.8	Cosmetic					1	4	Errors	No overlap
61	Recognized problem by HE method No. 61	2	0	4	1	3	2	Minor			5				Satisfaction	No overlap
62	Recognized problem by HE method No. 62	0	3	2	3	3	2.2	Minor			4			1	Satisfaction	No overlap
63	Recognized problem by HE method No. 63	1	2	3	3	3	2.4	Minor		3	1			1	Effectiveness	No overlap
64	Recognized problem by HE method No. 64	2	2	3	2	3	2.4	Minor		4	1				Effectiveness	Overlap with recognized problem by CW method No. 23
65	Recognized problem by HE method No. 65	0	3	4	1	2	2	Minor			4			1	Satisfaction	No overlap
66	Recognized problem by HE method No. 66	0	3	2	1	3	1.8	Minor			4			1	Satisfaction	No overlap
67	Recognized problem by HE method No. 67	2	2	2	3	3	2.4	Minor		4	1				Effectiveness	No overlap
68	Recognized problem by HE method No. 68	2	3	4	3	3	3	Major		4				1	Effectiveness	No overlap
69	Recognized problem by HE method No. 69	3	3	3	4	3	3.2	Major		4				1	Effectiveness	No overlap
70	Recognized problem by HE method No. 70	2	4	3	4	4	3.4	Major		4				1	Effectiveness	No overlap
71	Recognized problem by HE method No. 71	3	3	3	4	3	3.2	Major		4	1				Effectiveness	No overlap
72	Recognized problem by HE method No. 72	3	1	4	2	4	2.8	Major				3		2	Learnability	No overlap
73	Recognized problem by HE method No. 73	3	1	0	1	3	1.6	Minor					2	3	Errors	No overlap
74	Recognized problem by HE method No. 74	2	3	3	3	3	2.8	Major	4					1	Efficiency	No overlap
75	Recognized problem by HE method No. 75	1	2	3	4	4	2.8	Major			1			4	Errors	No overlap
76	Recognized problem by HE method No. 76	1	4	3	4	4	3.2	Major	1					4	Errors	No overlap
77	Recognized problem by HE method No. 77	2	2	4	4	3	3	Major			1			4	Errors	No overlap
78	Recognized problem by HE method No. 78	1	2	1	1	3	1.6	Minor		1			4		Memorability	No overlap
79	Recognized problem by HE method No. 79	1	2	3	3	3	2.4	Minor		3		2			Effectiveness	No overlap
80	Recognized problem by HE method No. 80	1	1	3	2	3	2	Minor			5				Satisfaction	No overlap
81	Recognized problem by HE method No. 81	2	1	2	2	3	2	Minor		1	3	1			Satisfaction	No overlap
82	Recognized problem by HE method No. 82	2	4	3	4	3	3.2	Major		5					Effectiveness	No overlap
83	Recognized problem by HE method No. 83	2	1	3	1	3	2	Minor			5				Satisfaction	No overlap
84	Recognized problem by HE method No. 84	1	3	3	3	3	2.6	Major			5				Satisfaction	No overlap
85	Recognized problem by HE method No. 85	3	3	3	4	3	3.2	Major		5					Effectiveness	No overlap
86	Recognized problem by HE method No. 86	3	2	2	3	3	2.6	Major			4			1	Satisfaction	No overlap
87	Recognized problem by HE method No. 87	2	3	3	3	3	2.8	Major		4				1	Effectiveness	No overlap
88	Recognized problem by HE method No. 88	2	3	3	3	3	2.8	Major	4		1				Efficiency	No overlap
89	Recognized problem by HE method No. 89	3	4	3	1	3	2.8	Major	3		1	1			Efficiency	No overlap
90	Recognized problem by HE method No. 90	2	3	2	2	3	2.4	Minor		3		2			Effectiveness	No overlap
91	Recognized problem by HE method No. 91	1	2	2	2	3	2	Minor		5					Effectiveness	No overlap
92	Recognized problem by HE method No. 92	1	2	2	1	2	1.6	Minor	4	1					Efficiency	No overlap
93	Recognized problem by HE method No. 93	2	3	2	1	4	2.4	Minor		3	2				Effectiveness	No overlap
94	Recognized problem by HE method No. 94	2	2	2	1	3	2	Minor			5				Satisfaction	No overlap
95	Recognized problem by HE method No. 95	3	2	1	2	2	2	Minor			4	1			Satisfaction	No overlap
96	Recognized problem by HE method No. 96	2	2	2	1	1	1.6	Minor	3	1	1				Efficiency	No overlap
97	Recognized problem by HE method No. 97	2	1	2	1	1	1.4	Cosmetic		4		1			Effectiveness	No overlap
98	Recognized problem by HE method No. 98	2	1	2	1	2	1.6	Minor	4	1					Efficiency	No overlap
99	Recognized problem by HE method No. 99	1	2	1	1	2	1.4	Cosmetic		4	1				Effectiveness	No overlap
100	Recognized problem by HE method No. 100	1	2	2	2	4	2.2	Minor		5					Effectiveness	No overlap
101	Recognized problem by HE method No. 101	1	2	2	2	3	2	Minor		4	1				Effectiveness	No overlap
102	Recognized problem by HE method No. 102	1	1	3	1	3	1.8	Minor	1	3	1				Effectiveness	No overlap
103	Recognized problem by HE method No. 103	1	1	1	1	3	1.4	Cosmetic		1	4				Satisfaction	No overlap
104	Recognized problem by HE method No. 104	1	2	1	3	3	2	Minor				3	2		Learnability	No overlap
105	Recognized problem by CW method No. 1	3	4	4	4	4	3.8	Catastrophic				3	2		Learnability	No overlap
106	Recognized problem by CW method No. 2	2	2	3	3	3	2.6	Major			5				Satisfaction	No overlap
107	Recognized problem by CW method No. 3	4	4	3	3	3	3.4	Major				3	2		Learnability	No overlap
108	Recognized problem by CW method No. 4	1	2	3	3	3	2.4	Minor		1		3	1		Learnability	Overlap with recognized problem by HE method No. 45
109	Recognized problem by CW method No. 5	3	3	3	4	3	3.2	Major				3	2		Learnability	Overlap with recognized problem by HE method No. 1
110	Recognized problem by CW method No. 6	2	2	2	2	2	2	Minor			1		4		Memorability	Overlap with recognized problem by HE method No. 22
111	Recognized problem by CW method No. 7	2	3	2	3	3	2.6	Major	2		3				Satisfaction	No overlap
112	Recognized problem by CW method No. 8	2	2	2	3	3	2.4	Minor		1		1	3		Memorability	No overlap
113	Recognized problem by CW method No. 9	2	2	3	3	3	2.6	Major	4		1				Efficiency	No overlap
114	Recognized problem by CW method No. 10	2	3	3	3	4	3	Major	4	1					Efficiency	No overlap
115	Recognized problem by CW method No. 11	3	3	3	4	4	3.4	Major				4	1		Learnability	No overlap
116	Recognized problem by CW method No. 12	2	2	3	3	3	2.6	Major	4		1				Efficiency	Overlap with recognized problem by HE method No. 37
117	Recognized problem by CW method No. 13	2	2	2	3	3	2.4	Minor		1	1		3		Memorability	Overlap with recognized problem by HE method No. 46
118	Recognized problem by CW method No. 14	2	2	2	3	3	2.4	Minor				4	1		Learnability	Overlap with recognized problem by HE method No. 23
119	Recognized problem by CW method No. 15	2	2	2	3	3	2.4	Minor			1			4	Errors	Overlap with recognized problem by HE method No. 33
120	Recognized problem by CW method No. 16	3	3	3	4	4	3.4	Major	3	2					Efficiency	No overlap
121	Recognized problem by CW method No. 17	3	2	3	1	2	2.2	Minor	3	1	1				Efficiency	No overlap
122	Recognized problem by CW method No. 18	3	3	3	4	3	3.2	Major	2	3					Effectiveness	No overlap
123	Recognized problem by CW method No. 19	2	1	2	3	3	2.2	Minor	3			2			Efficiency	No overlap
124	Recognized problem by CW method No. 20	2	2	3	3	3	2.6	Major			1		4		Memorability	No overlap
125	Recognized problem by CW method No. 21	3	3	4	3	4	3.4	Major				4	1		Learnability	No overlap
126	Recognized problem by CW method No. 22	3	3	4	4	4	3.6	Catastrophic			1			4	Errors	No overlap
127	Recognized problem by CW method No. 23	2	2	3	2	3	2.4	Minor		3	1			1	Effectiveness	Overlap with recognized problem by HE method No. 64
128	Recognized problem by CW method No. 24	3	2	2	3	2	2.4	Minor			2	3			Learnability	No overlap
